# Supplementary material for: Multiomics Provide Insights into the Key Molecules and Pathways Involved in the Physiological Adaptation of Atlantic Salmon (Salmo salar) to Chemotherapeutic-Induced Oxidative Stress
Source: Antioxidants (Basel). 2021 Nov 30;10(12):1931. doi: 10.3390/antiox10121931 (PMC8750430; doi:10.3390/antiox10121931)
Supplement: Supplementary file 1 [file antioxidants-10-01931-s001.zip]

Archive with 3 entries (3 files):
- Figure S1 Mucous cells.pdf
- Table S1. Metabolites.xlsx
- Table S2. D rerio proteins.xlsx
